# Supplementary material for: In Vitro Anti-Inflammatory Terpenoid Glycosides from the Seeds of Dolichos lablab
Source: Molecules. 2025 Apr 15;30(8):1779. doi: 10.3390/molecules30081779 (PMC12029661; doi:10.3390/molecules30081779)
Supplement: Supplementary file 1 [file molecules-30-01779-s001.zip]

Archive with 1 entries (1 files):
- molecules-3575219-supplementary.pdf
